# Supplementary material for: Exposure to Corticosterone Affects Host Resistance, but Not Tolerance, to an Emerging Fungal Pathogen
Source: PLoS One. 2016 Sep 30;11(9):e0163736. doi: 10.1371/journal.pone.0163736 (PMC5045185; doi:10.1371/journal.pone.0163736)
Supplement: S1 Dataset — (CSV) [file pone.0163736.s002.csv]

Toad	CORT	CORTExp	Bd	BdExposed	Infected	PreMass	MassChange	Mortality	DeadBd	DaysAlive	Day7Bd	MaxBd
1	ethanol	no	high	1	1	0.17	-0.06	0		27	3688.31	3688.31
4	low	no	low	1	0	0.12	0	0		27	0	0
5	high	yes	low	1	1	0.11	0.18	1	137.77	1		137.77
6	ethanol	no	no	0	0	0.19	0.16	0		27	0	0
7	ethanol	no	low	1	1	0.08	-0.13	1	0	8	108.4	108.4
8	high	yes	high	1	0	0.12	0.25	0		27	0	0
9	ethanol	no	low	1	1	0.2	0.25	0		27	968.85	968.85
10	low	no	low	1	0	0.18	-0.11	0		27	0	0
11	high	yes	high	1	0	0.11	0.09	1		20	0	0
12	ethanol	no	high	1	0	0.09	0.22	0		27	0	0
13	ethanol	no	low	1	0	0.15	-0.13	0		27	0	0
16	high	yes	low	1	1	0.12	0.08	1	460.95	1		460.95
18	low	no	high	1	1	0.11	-0.36	0		27	165.76	165.76
19	ethanol	no	low	1	0	0.13	0.23	0		27	0	0
22	high	yes	no	0	0	0.07	0.86	0		27	0	0
24	low	no	no	0	0	0.15	0	0		27	0	0
27	high	yes	low	1	0	0.15	-0.4	1	0	8	0	0
29	high	yes	no	0	0	0.12	0.5	0		27	0	0
34	low	no	no	0	0	0.12	0.75	0		27	0	0
35	ethanol	no	high	1	0	0.14	0.14	0		27	0	0
39	low	no	low	1	1	0.13	-0.31	1	1051.26	10	200.93	1051.26
40	ethanol	no	high	1	1	0.1	0.7	1		21	3012.73	3012.73
42	low	no	low	1	1	0.16	-0.31	1	2678.03	17	0	2678.03
45	high	yes	low	1	0	0.14	0.07	0		27	0	0
46	ethanol	no	no	0	0	0.17	0.18	0		27	0	0
47	low	no	high	1	1	0.17	-0.18	0		27	958.27	958.27
48	low	no	low	1	0	0.13	0.38	0		27	0	0
49	low	no	no	0	0	0.15	0.27	0		27	0	0
50	ethanol	no	low	1	0	0.1	0.4	0		27	0	0
51	high	yes	high	1	1	0.13	-0.23	1	2396.18	1		2396.18
52	high	yes	high	1	1	0.14	0	1	178.02	1		178.02
53	low	no	low	1	1	0.14	-0.21	1	721.06	1		721.06
55	high	yes	low	1	1	0.15	-0.33	1	897.71	8	164.23	897.71
56	high	yes	no	0	0	0.16	0.13	0		27	0	0
58	high	yes	high	1	1	0.18	-0.06	1	9224.97	1		9224.97
59	low	no	high	1	1	0.13	0.08	0		27	7789.11	7789.11
60	ethanol	no	no	0	0	0.2	0.15	0		27	0	0
61	low	no	high	1	0	0.15	0.13	0		27		0
62	ethanol	no	high	1	1	0.18	-0.06	1		20	343.64	343.64
63	ethanol	no	low	1	1	0.16	-0.06	0		27	860.18	860.18
64	ethanol	no	no	0	0	0.13	0.38	0		27	0	0
69	ethanol	no	high	1	1	0.1	0.4	0		27	816.21	816.21
70	ethanol	no	no	0	0	0.09	0.89	0		27	0	0
72	ethanol	no	no	0	0	0.11	0.45	0		27	0	0
73	ethanol	no	high	1	1	0.11	0.18	0		27	370.9	370.9
75	low	no	low	1	1	0.11	0.18	0		27	1071.14	1071.14
77	ethanol	no	no	0	0	0.21	0.1	0		27	0	0
80	low	no	no	0	0	0.14	0.36	0		27	0	0
81	ethanol	no	high	1	1	0.15	0.07	0		1	238.68	238.68
85	low	no	high	1	1	0.15	0.2	0		27	663.47	663.47
86	low	no	no	0	0	0.13	0.62	0		27	0	0
87	low	no	no	0	0	0.09	0.89	0		27	0	0
89	high	yes	low	1	0	0.12	0	1	0	1		0
93	high	yes	no	0	0	0.17	0	0		27	0	0
94	ethanol	no	low	1	0	0.11	-0.09	0		27	0	0
96	ethanol	no	low	1	0	0.1	0.6	0		27	0	0
97	low	no	high	1	1	0.17	-0.35	0		27	124.2	124.2
98	ethanol	no	no	0	0	0.11	0.18	0		27	0	0
100	high	yes	low	1	0	0.11	0.09	1	0	1		0
101	high	yes	low	1	1	0.22	-0.45	0		27	83.85	83.85
102	low	no	low	1	1	0.13	0	0		27	325.66	325.66
103	ethanol	no	low	1	1	0.11	0.55	0		27	54.91	54.91
105	high	yes	no	0	0	0.08	0.5	1	0	1	0	0
110	high	yes	low	1	0	0.13	0	0		27	0	0
111	high	yes	no	0	0	0.14	0.14	0		27	0	0
113	ethanol	no	high	1	1	0.16	0.06	1		21	1160.14	1160.14
115	low	no	low	1	0	0.2	0.15	0		27	0	0
116	high	yes	high	1	1	0.18	-0.11	0		27	546	546
118	high	yes	no	0	0	0.14	0	1	0	6	0	0
122	low	no	no	0	0	0.15	0.27	0		27	0	0
125	low	no	no	0	0	0.1	0.4	0		27	0	0
128	low	no	high	1	1	0.1	0.4	0		27	1634.36	1634.36
129	low	no	low	1	0	0.11	0.09	0		27	0	0
130	high	yes	high	1	1	0.1	0.1	1	460.38	1		460.38
132	high	yes	no	0	0	0.14	0.29	0		27	0	0
135	ethanol	no	no	0	0	0.19	-0.05	0		27	0	0
136	low	no	no	0	0	0.13	0.38	0		27	0	0
139	low	no	no	0	0	0.12	0.42	0		27	0	0
141	ethanol	no	high	1	0	0.15	0	0		27	0	0
143	low	no	high	1	1	0.09	0.67	0		27	1110.83	1110.83
145	high	yes	no	0	0	0.1	0.2	0		27	0	0
146	high	yes	no	0	0	0.13	0.62	0		27	0	0
148	ethanol	no	low	1	1	0.17	0.06	0		27	894.14	894.14
149	ethanol	no	no	0	0	0.14	0.36	0		27	0	0
153	high	yes	high	1	0	0.11	0.09	0		27	0	0
154	low	no	high	1	1	0.14	-0.64	1		21	430.31	430.31
156	high	yes	high	1	1	0.14	0	1	857.04	1		857.04
159	high	yes	low	1	0	0.09	0.67	0		27	0	0
160	high	yes	high	1	1	0.18	-0.28	1	877.63	1		877.63
162	low	no	high	1	1	0.12	0.42	0		27	1996.53	1996.53
